# Supplementary material for: The Composition of Volatiles and the Role of Non-Traditional LOX on Target Metabolites in Virgin Olive Oil from Autochthonous Dalmatian Cultivars
Source: Molecules. 2024 Apr 9;29(8):1696. doi: 10.3390/molecules29081696 (PMC11051971; doi:10.3390/molecules29081696)
Supplement: Supplementary file 1 [file molecules-29-01696-s001.zip]

Archive with 1 entries (1 files):
- molecules-2927755-supplementary.docx
